# Supplementary material for: Symptom-level interactions between digital addiction and psychological resources: a large-scale cross-validation study
Source: Front Psychol. 2026 Apr 16;17:1760981. doi: 10.3389/fpsyg.2026.1760981 (PMC13128576; doi:10.3389/fpsyg.2026.1760981)
Supplement: Supplementary file 1 [file Table_1.xlsx]

## Sheet: TableS1
Node1	Node2	Weight
c14	c2	0.445785
d5	d6	0.414355
d2	d4	0.411799
b1	b2	0.327478
c15	c20	0.298806
c11	c8	0.280514
d3	d8	0.277643
c18	c5	0.271564
c5	c7	0.269166
a3	a4	0.260636
d6	d7	0.26036
a3	a9	0.222463
b5	d6	0.220693
a11	a9	0.219775
c3	c6	0.209908
c1	c13	0.20784
a1	a7	0.202175
b5	d1	0.201242
b4	b6	0.199352
c14	c19	0.197836
a4	a5	0.196746
c11	c19	0.195861
d7	d8	0.195137
b2	b4	0.186415
c19	c21	0.185721
c15	c17	0.181651
a8	a9	0.181602
b2	b5	0.181038
c19	c4	0.179241
c21	c4	0.177421
a2	a8	0.176116
d2	d3	0.174885
a2	a6	0.173017
c11	c4	0.168726
a1	a2	0.166289
d1	d6	0.166208
a5	a6	0.164769
a10	a8	0.163044
c17	c6	0.162975
c13	c16	0.162431
c17	c9	0.16102
d4	d5	0.159165
c1	c7	0.157908
a1	a6	0.15433
a6	a7	0.151046
d4	d7	0.149146
c20	c6	0.149093
a10	a2	0.148497
b1	b6	0.147359
c12	c15	0.145109
d1	d2	0.141166
a1	a5	0.138971
c10	c16	0.13131
b1	b4	0.127214
d1	d4	0.126351
c12	c9	0.125607
c10	c5	0.12548
a1	c16	0.125073
c15	c9	0.123496
c10	c18	0.121751
c13	c5	0.118063
d1	d3	0.117917
b1	d1	0.1178
c16	c18	0.11371
c12	c3	0.112214
c8	d5	0.112137
c11	c20	-0.106974
a4	c7	0.106566
b2	b3	0.105041
c1	c18	0.10232
b4	d3	0.102177
c11	c2	0.10186
a10	c6	0.10081
a7	a8	0.100429
c6	c9	0.100383
b1	b5	0.0997322
a8	c3	0.0991996
a10	a9	0.0979889
b3	b5	0.0954967
c14	c8	0.0952987
b3	b6	0.0947402
a10	a7	0.0926293
c20	c3	0.0914209
a11	c20	0.0907779
a3	a5	0.0897893
c3	c9	0.0886771
c13	c19	0.0879296
a5	c12	0.0866492
b2	d3	0.0863073
c10	c19	0.0862115
b6	c21	-0.0831849
b3	c8	-0.0829027
c18	d5	-0.0811386
a8	c17	0.081051
c15	c3	0.0801593
d1	d5	0.079315
a10	a6	0.0778194
b2	c12	-0.0778106
c2	d5	-0.0775881
a1	c1	0.0771482
c3	d1	-0.0771045
c11	c15	0.0752468
d2	d8	0.0751514
c11	d4	-0.0748842
a6	d8	0.0731639
d3	d4	0.0726869
c4	d4	-0.0726365
c10	d6	-0.0725059
c4	c8	0.0724174
d2	d5	0.0718166
c12	c6	0.0714717
a2	c4	0.0713055
c12	c8	0.0712068
c12	c20	0.0708686
a8	b3	-0.0701505
a9	c11	0.0699486
a6	c21	0.0682174
a4	c19	0.0668653
a7	c13	0.0665803
c2	c4	0.0663066
c1	d2	0.0662162
a8	c1	0.0658695
b5	d7	0.0645143
d6	d8	0.0640315
c16	c5	0.0633951
c1	c5	0.0623054
b1	c3	-0.0619884
b6	c6	-0.0617366
a4	a9	0.0615891
b6	c15	-0.0606201
c12	c17	0.060482
a7	c14	0.0600307
b1	c8	-0.059881
a4	c18	0.0591469
c2	c21	0.0585964
c21	d5	0.0585395
c17	c20	0.0583958
a6	a8	0.0582314
a4	c15	-0.0581996
a4	c13	0.0580293
a2	a9	0.0578041
c12	c19	0.0576551
b3	d8	0.0572629
b1	c16	0.0568834
b2	b6	0.0568309
b1	c7	0.0562198
c15	c8	0.0552313
c16	d7	-0.0551923
a9	c1	0.0550823
a11	a7	0.0542894
a11	c10	-0.0542005
a3	a8	0.0541853
b1	b3	0.0538934
a1	c7	0.0538519
a11	a3	0.0528397
b1	d3	0.0521966
c10	c6	0.0510344
c7	c9	-0.0507994
c14	c16	0.0506446
b4	b5	0.0503253
c15	c6	0.0495266
c10	c15	0.0484015
a8	c18	0.0474501
a7	c1	0.0472127
a9	c19	0.0466674
c10	c9	0.046528
c21	d1	0.0463402
a10	a5	0.0459512
c19	c2	0.0459455
b4	c7	-0.045856
c18	c7	0.0456736
c20	d3	-0.0441793
c12	c21	0.0438288
a4	c1	0.0438269
a10	a11	0.0438089
a9	b6	-0.0433851
a3	c5	0.0431942
c18	c3	-0.0426344
a1	d8	0.0421362
d3	d5	0.0416277
a2	c5	0.0413073
c12	d8	-0.040676
a8	c4	-0.0402614
b4	c18	-0.0399637
d3	d7	0.0394641
a3	c18	0.0391087
c13	c17	0.038276
a2	c21	0.0378796
c1	c16	0.0378245
a8	c12	0.0377903
a11	b6	-0.0371215
b5	c8	-0.0370162
a2	c3	0.0366445
c16	c7	0.0366142
a10	c20	0.0356234
c14	c21	0.0353654
c4	c6	-0.0353345
c7	d6	0.0352968
c11	c9	0.0351993
a9	c2	0.0347976
a5	c13	0.0341778
a4	d2	-0.0340919
b3	d5	0.0340877
c10	c12	0.0340537
a3	b1	-0.0340366
b6	d3	0.0340097
a7	c8	-0.0337389
c10	c8	0.0337267
a10	c2	0.0336651
a10	c17	0.0332476
c1	c21	0.0321413
a2	c14	0.0320054
d2	d6	0.0310955
b4	c13	-0.0307628
a2	a5	0.0304343
a3	a6	0.0303984
a5	d5	-0.0301588
c14	c18	0.030114
a2	c20	0.03005
a6	c13	0.02993
c16	c4	0.0293567
c2	c3	0.0290859
a9	c17	0.0288974
b1	c6	-0.0280671
a11	a5	0.027448
a1	a3	0.0271991
c10	c21	0.0269557
b6	c8	-0.0268391
b3	c19	-0.0267655
a11	a6	0.0266782
a7	a9	0.0266497
b2	d8	0.0257836
c19	c8	0.0256632
a7	b1	0.024091
b5	d3	0.0234255
a11	d3	0.0233547
c16	d4	0.023128
c20	c8	0.0229687
a11	c4	0.0228183
c18	c9	-0.0226078
b5	c9	-0.0211959
c18	c8	0.020452
a8	c20	0.0200729
c18	d7	-0.0194054
a5	c19	0.0193135
a9	d6	0.0191198
a5	c2	0.0190465
c12	c7	-0.019029
c5	d2	0.0188083
c2	d3	-0.0185694
c16	c8	-0.0185295
c1	d8	0.0184936
a10	c5	0.0184395
c6	d1	-0.0183048
a2	c15	0.0180864
a9	c15	0.0176758
c10	c2	0.0171917
a3	c17	0.0169296
c11	d8	-0.0168285
c10	d3	0.0158452
c1	c14	0.0157067
a6	d3	0.0155784
c3	d5	0.0151547
a6	c1	0.0149488
c1	c4	-0.0146822
a1	d7	0.0145402
b2	c17	-0.0144682
a3	d4	-0.0141425
c1	c20	0.0136454
c6	d7	-0.0132255
a11	c3	0.0129497
c14	c5	0.0128337
c8	d7	-0.0127953
c19	d3	-0.0127928
a9	b5	-0.0124048
c1	d6	0.0119569
c12	d2	-0.0116832
a1	c17	-0.0116429
c8	d8	-0.0113987
c18	c21	0.0113059
b5	c19	-0.0112989
a5	d7	-0.011065
c2	c6	0.0108796
b2	c4	0.0107466
a1	d6	0.00958174
b4	c3	0.00952192
c6	c7	-0.00945355
b4	c19	-0.00894612
a3	c8	0.00886961
b2	c19	-0.00855011
c17	d6	-0.0082441
a2	a7	0.00817328
c19	d6	0.00792844
a10	b5	-0.00785583
a8	d7	0.0076792
a4	d6	0.00754289
c18	c19	0.0070859
c1	d4	0.00687102
b1	c1	0.00634099
a2	b1	0.00623732
c7	d7	0.0061179
c4	d2	-0.00582096
b3	d1	0.00556223
a11	c2	0.00535988
c19	c3	0.00501302
b6	c11	-0.0049992
b5	d5	0.00475406
a1	b2	0.00450043
b4	c2	-0.00432342
a10	d8	0.00431674
b6	c9	-0.00429905
c10	c14	0.00426838
c14	d3	-0.00418436
b5	c2	-0.00367339
c14	c4	0.00362445
c17	c3	0.00356016
b1	c12	-0.0032619
a10	c3	0.0031588
a7	d2	-0.00309697
c4	c7	0.00300523
b5	b6	0.00297436
a1	d4	0.00286648
a7	c16	0.00250426
c21	d4	0.00216072
a7	c20	0.00215623
b1	d8	0.00215234
d5	d7	0.00187323
a6	c19	0.00172846
a3	c15	0.00170888
a5	c20	0.000420204
b5	c12	-2.70284e-06

## Sheet: Table S2
node	Betweenness	Closeness	Strength	ExpectedInfluence
a1	0.119713	0.00356244	0.190062	1.02984
a10	-1.22447	-1.36419	-0.612791	0.467748
a11	-1.39791	-1.97899	-2.14394	-1.48407
a2	0.423237	0.479741	0.213094	1.15997
a3	-0.964302	-0.994455	-0.686639	0.0214631
a4	0.336516	0.114833	-0.311134	-0.12642
a5	-0.0103688	-0.0424474	-0.690285	0.0862217
a6	0.943564	0.78063	0.252182	1.18913
a7	-1.1811	-0.835466	-0.82125	0.0311077
a8	1.46389	1.03826	1.31405	0.909971
a9	0.856843	0.271271	1.26669	1.40457
b1	0.0329918	0.138296	1.71531	0.463956
b2	0.293155	0.0881392	0.545571	0.429752
b3	-0.920941	-0.85075	-2.43998	-2.56344
b4	-1.26783	-1.28946	-1.27615	-1.2106
b5	-0.270532	-0.118719	0.237782	0.271788
b6	-0.443975	-0.758573	-0.9341	-2.82143
c1	-0.443975	0.0535119	0.37239	1.13635
c10	-0.443975	0.876307	-0.855972	-0.866684
c11	2.76471	2.93921	0.845198	-0.344644
c12	0.206434	0.387644	0.44431	-0.146717
c13	-0.574057	-0.357821	-1.08649	-0.107809
c14	-0.443975	-0.265858	-0.0870398	0.895514
c15	0.293155	-0.00136765	1.38419	0.880721
c16	-0.227172	0.0671576	-0.614481	-0.172522
c17	-1.22447	-1.60512	-0.912053	-0.0125529
c18	-0.183811	-0.354184	0.483545	-0.634422
c19	2.50455	2.1781	1.84661	1.71523
c2	-1.13774	-0.771409	-0.184745	-0.147238
c20	0.683401	0.237492	0.223533	-0.298676
c21	-0.617417	0.340588	-0.867718	-0.453215
c3	0.59668	0.59827	-0.147542	-0.872076
c4	-0.920941	1.22904	-0.178045	-0.768786
c5	-0.574057	-0.79804	0.282742	1.21192
c6	-0.487335	-0.026193	0.462547	-0.265627
c7	0.0329918	-0.59809	-0.686276	-0.724896
c8	0.293155	1.87058	0.523572	-1.355
c9	-1.39791	-2.09126	-1.43902	-1.03182
d1	0.206434	0.501561	0.625825	0.54219
d2	-0.183811	-0.209548	0.28973	0.68652
d3	0.119713	-0.622603	1.013	0.983132
d4	-0.270532	-0.0793028	0.746317	-0.0107115
d5	2.07094	1.1994	1.17473	0.044731
d6	2.15766	1.19421	2.13211	1.80792
d7	-0.357254	-0.0690491	-0.979207	-0.812855
d8	0.770122	-0.504899	-0.630232	-0.137522

## Sheet: Table S3
Node	a1	a2	a3	a4	a5	a6	a7	a8	a9	a10	a11	b1	b2	b3	b4	b5	b6	c1	c2	c3	c4	c5	c6	c7	c8	c9	c10	c11	c12	c13	c14	c15	c16	c17	c18	c19	c20	c21	d1	d2	d3	d4	d5	d6	d7	d8
a1	0	0.166289	0.0271991	0	0.138971	0.15433	0.202175	0	0	0	0	0	0.00450043	0	0	0	0	0.0771482	0	0	0	0	0	0.0538519	0	0	0	0	0	0	0	0	0.125073	-0.0116429	0	0	0	0	0	0	0	0.00286648	0	0.00958174	0.0145402	0.0421362
a2	0.166289	0	0	0	0.0304343	0.173017	0.00817328	0.176116	0.0578041	0.148497	0	0.00623732	0	0	0	0	0	0	0	0.0366445	0.0713055	0.0413073	0	0	0	0	0	0	0	0	0.0320054	0.0180864	0	0	0	0	0.03005	0.0378796	0	0	0	0	0	0	0	0
a3	0.0271991	0	0	0.260636	0.0897893	0.0303984	0	0.0541853	0.222463	0	0.0528397	-0.0340366	0	0	0	0	0	0	0	0	0	0.0431942	0	0	0.00886961	0	0	0	0	0	0	0.00170888	0	0.0169296	0.0391087	0	0	0	0	0	0	-0.0141425	0	0	0	0
a4	0	0	0.260636	0	0.196746	0	0	0	0.0615891	0	0	0	0	0	0	0	0	0.0438269	0	0	0	0	0	0.106566	0	0	0	0	0	0.0580293	0	-0.0581996	0	0	0.0591469	0.0668653	0	0	0	-0.0340919	0	0	0	0.00754289	0	0
a5	0.138971	0.0304343	0.0897893	0.196746	0	0.164769	0	0	0	0.0459512	0.027448	0	0	0	0	0	0	0	0.0190465	0	0	0	0	0	0	0	0	0	0.0866492	0.0341778	0	0	0	0	0	0.0193135	0.000420204	0	0	0	0	0	-0.0301588	0	-0.011065	0
a6	0.15433	0.173017	0.0303984	0	0.164769	0	0.151046	0.0582314	0	0.0778194	0.0266782	0	0	0	0	0	0	0.0149488	0	0	0	0	0	0	0	0	0	0	0	0.02993	0	0	0	0	0	0.00172846	0	0.0682174	0	0	0.0155784	0	0	0	0	0.0731639
a7	0.202175	0.00817328	0	0	0	0.151046	0	0.100429	0.0266497	0.0926293	0.0542894	0.024091	0	0	0	0	0	0.0472127	0	0	0	0	0	0	-0.0337389	0	0	0	0	0.0665803	0.0600307	0	0.00250426	0	0	0	0.00215623	0	0	-0.00309697	0	0	0	0	0	0
a8	0	0.176116	0.0541853	0	0	0.0582314	0.100429	0	0.181602	0.163044	0	0	0	-0.0701505	0	0	0	0.0658695	0	0.0991996	-0.0402614	0	0	0	0	0	0	0	0.0377903	0	0	0	0	0.081051	0.0474501	0	0.0200729	0	0	0	0	0	0	0	0.0076792	0
a9	0	0.0578041	0.222463	0.0615891	0	0	0.0266497	0.181602	0	0.0979889	0.219775	0	0	0	0	-0.0124048	-0.0433851	0.0550823	0.0347976	0	0	0	0	0	0	0	0	0.0699486	0	0	0	0.0176758	0	0.0288974	0	0.0466674	0	0	0	0	0	0	0	0.0191198	0	0
a10	0	0.148497	0	0	0.0459512	0.0778194	0.0926293	0.163044	0.0979889	0	0.0438089	0	0	0	0	-0.00785583	0	0	0.0336651	0.0031588	0	0.0184395	0.10081	0	0	0	0	0	0	0	0	0	0	0.0332476	0	0	0.0356234	0	0	0	0	0	0	0	0	0.00431674
a11	0	0	0.0528397	0	0.027448	0.0266782	0.0542894	0	0.219775	0.0438089	0	0	0	0	0	0	-0.0371215	0	0.00535988	0.0129497	0.0228183	0	0	0	0	0	-0.0542005	0	0	0	0	0	0	0	0	0	0.0907779	0	0	0	0.0233547	0	0	0	0	0
b1	0	0.00623732	-0.0340366	0	0	0	0.024091	0	0	0	0	0	0.327478	0.0538934	0.127214	0.0997322	0.147359	0.00634099	0	-0.0619884	0	0	-0.0280671	0.0562198	-0.059881	0	0	0	-0.0032619	0	0	0	0.0568834	0	0	0	0	0	0.1178	0	0.0521966	0	0	0	0	0.00215234
b2	0.00450043	0	0	0	0	0	0	0	0	0	0	0.327478	0	0.105041	0.186415	0.181038	0.0568309	0	0	0	0.0107466	0	0	0	0	0	0	0	-0.0778106	0	0	0	0	-0.0144682	0	-0.00855011	0	0	0	0	0.0863073	0	0	0	0	0.0257836
b3	0	0	0	0	0	0	0	-0.0701505	0	0	0	0.0538934	0.105041	0	0	0.0954967	0.0947402	0	0	0	0	0	0	0	-0.0829027	0	0	0	0	0	0	0	0	0	0	-0.0267655	0	0	0.00556223	0	0	0	0.0340877	0	0	0.0572629
b4	0	0	0	0	0	0	0	0	0	0	0	0.127214	0.186415	0	0	0.0503253	0.199352	0	-0.00432342	0.00952192	0	0	0	-0.045856	0	0	0	0	0	-0.0307628	0	0	0	0	-0.0399637	-0.00894612	0	0	0	0	0.102177	0	0	0	0	0
b5	0	0	0	0	0	0	0	0	-0.0124048	-0.00785583	0	0.0997322	0.181038	0.0954967	0.0503253	0	0.00297436	0	-0.00367339	0	0	0	0	0	-0.0370162	-0.0211959	0	0	-2.70284e-06	0	0	0	0	0	0	-0.0112989	0	0	0.201242	0	0.0234255	0	0.00475406	0.220693	0.0645143	0
b6	0	0	0	0	0	0	0	0	-0.0433851	0	-0.0371215	0.147359	0.0568309	0.0947402	0.199352	0.00297436	0	0	0	0	0	0	-0.0617366	0	-0.0268391	-0.00429905	0	-0.0049992	0	0	0	-0.0606201	0	0	0	0	0	-0.0831849	0	0	0.0340097	0	0	0	0	0
c1	0.0771482	0	0	0.0438269	0	0.0149488	0.0472127	0.0658695	0.0550823	0	0	0.00634099	0	0	0	0	0	0	0	0	-0.0146822	0.0623054	0	0.157908	0	0	0	0	0	0.20784	0.0157067	0	0.0378245	0	0.10232	0	0.0136454	0.0321413	0	0.0662162	0	0.00687102	0	0.0119569	0	0.0184936
c2	0	0	0	0	0.0190465	0	0	0	0.0347976	0.0336651	0.00535988	0	0	0	-0.00432342	-0.00367339	0	0	0	0.0290859	0.0663066	0	0.0108796	0	0	0	0.0171917	0.10186	0	0	0.445785	0	0	0	0	0.0459455	0	0.0585964	0	0	-0.0185694	0	-0.0775881	0	0	0
c3	0	0.0366445	0	0	0	0	0	0.0991996	0	0.0031588	0.0129497	-0.0619884	0	0	0.00952192	0	0	0	0.0290859	0	0	0	0.209908	0	0	0.0886771	0	0	0.112214	0	0	0.0801593	0	0.00356016	-0.0426344	0.00501302	0.0914209	0	-0.0771045	0	0	0	0.0151547	0	0	0
c4	0	0.0713055	0	0	0	0	0	-0.0402614	0	0	0.0228183	0	0.0107466	0	0	0	0	-0.0146822	0.0663066	0	0	0	-0.0353345	0.00300523	0.0724174	0	0	0.168726	0	0	0.00362445	0	0.0293567	0	0	0.179241	0	0.177421	0	-0.00582096	0	-0.0726365	0	0	0	0
c5	0	0.0413073	0.0431942	0	0	0	0	0	0	0.0184395	0	0	0	0	0	0	0	0.0623054	0	0	0	0	0	0.269166	0	0	0.12548	0	0	0.118063	0.0128337	0	0.0633951	0	0.271564	0	0	0	0	0.0188083	0	0	0	0	0	0
c6	0	0	0	0	0	0	0	0	0	0.10081	0	-0.0280671	0	0	0	0	-0.0617366	0	0.0108796	0.209908	-0.0353345	0	0	-0.00945355	0	0.100383	0.0510344	0	0.0714717	0	0	0.0495266	0	0.162975	0	0	0.149093	0	-0.0183048	0	0	0	0	0	-0.0132255	0
c7	0.0538519	0	0	0.106566	0	0	0	0	0	0	0	0.0562198	0	0	-0.045856	0	0	0.157908	0	0	0.00300523	0.269166	-0.00945355	0	0	-0.0507994	0	0	-0.019029	0	0	0	0.0366142	0	0.0456736	0	0	0	0	0	0	0	0	0.0352968	0.0061179	0
c8	0	0	0.00886961	0	0	0	-0.0337389	0	0	0	0	-0.059881	0	-0.0829027	0	-0.0370162	-0.0268391	0	0	0	0.0724174	0	0	0	0	0	0.0337267	0.280514	0.0712068	0	0.0952987	0.0552313	-0.0185295	0	0.020452	0.0256632	0.0229687	0	0	0	0	0	0.112137	0	-0.0127953	-0.0113987
c9	0	0	0	0	0	0	0	0	0	0	0	0	0	0	0	-0.0211959	-0.00429905	0	0	0.0886771	0	0	0.100383	-0.0507994	0	0	0.046528	0.0351993	0.125607	0	0	0.123496	0	0.16102	-0.0226078	0	0	0	0	0	0	0	0	0	0	0
c10	0	0	0	0	0	0	0	0	0	0	-0.0542005	0	0	0	0	0	0	0	0.0171917	0	0	0.12548	0.0510344	0	0.0337267	0.046528	0	0	0.0340537	0	0.00426838	0.0484015	0.13131	0	0.121751	0.0862115	0	0.0269557	0	0	0.0158452	0	0	-0.0725059	0	0
c11	0	0	0	0	0	0	0	0	0.0699486	0	0	0	0	0	0	0	-0.0049992	0	0.10186	0	0.168726	0	0	0	0.280514	0.0351993	0	0	0	0	0	0.0752468	0	0	0	0.195861	-0.106974	0	0	0	0	-0.0748842	0	0	0	-0.0168285
c12	0	0	0	0	0.0866492	0	0	0.0377903	0	0	0	-0.0032619	-0.0778106	0	0	-2.70284e-06	0	0	0	0.112214	0	0	0.0714717	-0.019029	0.0712068	0.125607	0.0340537	0	0	0	0	0.145109	0	0.060482	0	0.0576551	0.0708686	0.0438288	0	-0.0116832	0	0	0	0	0	-0.040676
c13	0	0	0	0.0580293	0.0341778	0.02993	0.0665803	0	0	0	0	0	0	0	-0.0307628	0	0	0.20784	0	0	0	0.118063	0	0	0	0	0	0	0	0	0	0	0.162431	0.038276	0	0.0879296	0	0	0	0	0	0	0	0	0	0
c14	0	0.0320054	0	0	0	0	0.0600307	0	0	0	0	0	0	0	0	0	0	0.0157067	0.445785	0	0.00362445	0.0128337	0	0	0.0952987	0	0.00426838	0	0	0	0	0	0.0506446	0	0.030114	0.197836	0	0.0353654	0	0	-0.00418436	0	0	0	0	0
c15	0	0.0180864	0.00170888	-0.0581996	0	0	0	0	0.0176758	0	0	0	0	0	0	0	-0.0606201	0	0	0.0801593	0	0	0.0495266	0	0.0552313	0.123496	0.0484015	0.0752468	0.145109	0	0	0	0	0.181651	0	0	0.298806	0	0	0	0	0	0	0	0	0
c16	0.125073	0	0	0	0	0	0.00250426	0	0	0	0	0.0568834	0	0	0	0	0	0.0378245	0	0	0.0293567	0.0633951	0	0.0366142	-0.0185295	0	0.13131	0	0	0.162431	0.0506446	0	0	0	0.11371	0	0	0	0	0	0	0.023128	0	0	-0.0551923	0
c17	-0.0116429	0	0.0169296	0	0	0	0	0.081051	0.0288974	0.0332476	0	0	-0.0144682	0	0	0	0	0	0	0.00356016	0	0	0.162975	0	0	0.16102	0	0	0.060482	0.038276	0	0.181651	0	0	0	0	0.0583958	0	0	0	0	0	0	-0.0082441	0	0
c18	0	0	0.0391087	0.0591469	0	0	0	0.0474501	0	0	0	0	0	0	-0.0399637	0	0	0.10232	0	-0.0426344	0	0.271564	0	0.0456736	0.020452	-0.0226078	0.121751	0	0	0	0.030114	0	0.11371	0	0	0.0070859	0	0.0113059	0	0	0	0	-0.0811386	0	-0.0194054	0
c19	0	0	0	0.0668653	0.0193135	0.00172846	0	0	0.0466674	0	0	0	-0.00855011	-0.0267655	-0.00894612	-0.0112989	0	0	0.0459455	0.00501302	0.179241	0	0	0	0.0256632	0	0.0862115	0.195861	0.0576551	0.0879296	0.197836	0	0	0	0.0070859	0	0	0.185721	0	0	-0.0127928	0	0	0.00792844	0	0
c20	0	0.03005	0	0	0.000420204	0	0.00215623	0.0200729	0	0.0356234	0.0907779	0	0	0	0	0	0	0.0136454	0	0.0914209	0	0	0.149093	0	0.0229687	0	0	-0.106974	0.0708686	0	0	0.298806	0	0.0583958	0	0	0	0	0	0	-0.0441793	0	0	0	0	0
c21	0	0.0378796	0	0	0	0.0682174	0	0	0	0	0	0	0	0	0	0	-0.0831849	0.0321413	0.0585964	0	0.177421	0	0	0	0	0	0.0269557	0	0.0438288	0	0.0353654	0	0	0	0.0113059	0.185721	0	0	0.0463402	0	0	0.00216072	0.0585395	0	0	0
d1	0	0	0	0	0	0	0	0	0	0	0	0.1178	0	0.00556223	0	0.201242	0	0	0	-0.0771045	0	0	-0.0183048	0	0	0	0	0	0	0	0	0	0	0	0	0	0	0.0463402	0	0.141166	0.117917	0.126351	0.079315	0.166208	0	0
d2	0	0	0	-0.0340919	0	0	-0.00309697	0	0	0	0	0	0	0	0	0	0	0.0662162	0	0	-0.00582096	0.0188083	0	0	0	0	0	0	-0.0116832	0	0	0	0	0	0	0	0	0	0.141166	0	0.174885	0.411799	0.0718166	0.0310955	0	0.0751514
d3	0	0	0	0	0	0.0155784	0	0	0	0	0.0233547	0.0521966	0.0863073	0	0.102177	0.0234255	0.0340097	0	-0.0185694	0	0	0	0	0	0	0	0.0158452	0	0	0	-0.00418436	0	0	0	0	-0.0127928	-0.0441793	0	0.117917	0.174885	0	0.0726869	0.0416277	0	0.0394641	0.277643
d4	0.00286648	0	-0.0141425	0	0	0	0	0	0	0	0	0	0	0	0	0	0	0.00687102	0	0	-0.0726365	0	0	0	0	0	0	-0.0748842	0	0	0	0	0.023128	0	0	0	0	0.00216072	0.126351	0.411799	0.0726869	0	0.159165	0	0.149146	0
d5	0	0	0	0	-0.0301588	0	0	0	0	0	0	0	0	0.0340877	0	0.00475406	0	0	-0.0775881	0.0151547	0	0	0	0	0.112137	0	0	0	0	0	0	0	0	0	-0.0811386	0	0	0.0585395	0.079315	0.0718166	0.0416277	0.159165	0	0.414355	0.00187323	0
d6	0.00958174	0	0	0.00754289	0	0	0	0	0.0191198	0	0	0	0	0	0	0.220693	0	0.0119569	0	0	0	0	0	0.0352968	0	0	-0.0725059	0	0	0	0	0	0	-0.0082441	0	0.00792844	0	0	0.166208	0.0310955	0	0	0.414355	0	0.26036	0.0640315
d7	0.0145402	0	0	0	-0.011065	0	0	0.0076792	0	0	0	0	0	0	0	0.0645143	0	0	0	0	0	0	-0.0132255	0.0061179	-0.0127953	0	0	0	0	0	0	0	-0.0551923	0	-0.0194054	0	0	0	0	0	0.0394641	0.149146	0.00187323	0.26036	0	0.195137
d8	0.0421362	0	0	0	0	0.0731639	0	0	0	0.00431674	0	0.00215234	0.0257836	0.0572629	0	0	0	0.0184936	0	0	0	0	0	0	-0.0113987	0	0	-0.0168285	-0.040676	0	0	0	0	0	0	0	0	0	0	0.0751514	0.277643	0	0	0.0640315	0.195137	0
